# Supplementary material for: Co-Occurring Alteration of NOTCH and DDR Pathways Serves as Novel Predictor to Efficacious Immunotherapy in NSCLC
Source: Front Oncol. 2021 Apr 22;11:659321. doi: 10.3389/fonc.2021.659321 (PMC8100434; doi:10.3389/fonc.2021.659321)
Supplement: Supplementary file 2 [file DataSheet_1.xlsx]

## Sheet: Supplementart Table 1
	Number of patients	Sequencing type	References
Cohort 1	109	Whole exon sequencing	Rizvi et. al & Hellman et. al	Discovery
Cohort 2	89	Whole exon sequencing	Anagnostou et.al	Validation
Cohort 3	316	targeted next-generation seuqencing panels	MSKCC	Validation

## Sheet: Supplementay Table 2
Gene	pathway	Type	References
CCND1	Cell_Cycle	OncogenicPathway	Cell, 2018, 173(2): 321-337. e10.
CCND2	Cell_Cycle	OncogenicPathway	Cell, 2018, 173(2): 321-337. e10.
CCND3	Cell_Cycle	OncogenicPathway	Cell, 2018, 173(2): 321-337. e10.
CCNE1	Cell_Cycle	OncogenicPathway	Cell, 2018, 173(2): 321-337. e10.
CDK2	Cell_Cycle	OncogenicPathway	Cell, 2018, 173(2): 321-337. e10.
CDK4	Cell_Cycle	OncogenicPathway	Cell, 2018, 173(2): 321-337. e10.
CDK6	Cell_Cycle	OncogenicPathway	Cell, 2018, 173(2): 321-337. e10.
CDKN1A	Cell_Cycle	OncogenicPathway	Cell, 2018, 173(2): 321-337. e10.
CDKN1B	Cell_Cycle	OncogenicPathway	Cell, 2018, 173(2): 321-337. e10.
CDKN2A	Cell_Cycle	OncogenicPathway	Cell, 2018, 173(2): 321-337. e10.
CDKN2B	Cell_Cycle	OncogenicPathway	Cell, 2018, 173(2): 321-337. e10.
CDKN2C	Cell_Cycle	OncogenicPathway	Cell, 2018, 173(2): 321-337. e10.
E2F1	Cell_Cycle	OncogenicPathway	Cell, 2018, 173(2): 321-337. e10.
E2F3	Cell_Cycle	OncogenicPathway	Cell, 2018, 173(2): 321-337. e10.
RB1	Cell_Cycle	OncogenicPathway	Cell, 2018, 173(2): 321-337. e10.
AJUBA	HIPPO	OncogenicPathway	Cell, 2018, 173(2): 321-337. e10.
CRB1	HIPPO	OncogenicPathway	Cell, 2018, 173(2): 321-337. e10.
CRB2	HIPPO	OncogenicPathway	Cell, 2018, 173(2): 321-337. e10.
CRB3	HIPPO	OncogenicPathway	Cell, 2018, 173(2): 321-337. e10.
CSNK1D	HIPPO	OncogenicPathway	Cell, 2018, 173(2): 321-337. e10.
CSNK1E	HIPPO	OncogenicPathway	Cell, 2018, 173(2): 321-337. e10.
DCHS1	HIPPO	OncogenicPathway	Cell, 2018, 173(2): 321-337. e10.
DCHS2	HIPPO	OncogenicPathway	Cell, 2018, 173(2): 321-337. e10.
DCHS2	HIPPO	OncogenicPathway	Cell, 2018, 173(2): 321-337. e10.
FAT1	HIPPO	OncogenicPathway	Cell, 2018, 173(2): 321-337. e10.
FAT2	HIPPO	OncogenicPathway	Cell, 2018, 173(2): 321-337. e10.
FAT3	HIPPO	OncogenicPathway	Cell, 2018, 173(2): 321-337. e10.
FAT3	HIPPO	OncogenicPathway	Cell, 2018, 173(2): 321-337. e10.
FAT4	HIPPO	OncogenicPathway	Cell, 2018, 173(2): 321-337. e10.
HIPK2	HIPPO	OncogenicPathway	Cell, 2018, 173(2): 321-337. e10.
HMCN1	HIPPO	OncogenicPathway	Cell, 2018, 173(2): 321-337. e10.
LATS1	HIPPO	OncogenicPathway	Cell, 2018, 173(2): 321-337. e10.
LATS2	HIPPO	OncogenicPathway	Cell, 2018, 173(2): 321-337. e10.
LIMD1	HIPPO	OncogenicPathway	Cell, 2018, 173(2): 321-337. e10.
LLGL1	HIPPO	OncogenicPathway	Cell, 2018, 173(2): 321-337. e10.
LLGL1	HIPPO	OncogenicPathway	Cell, 2018, 173(2): 321-337. e10.
LLGL2	HIPPO	OncogenicPathway	Cell, 2018, 173(2): 321-337. e10.
MOB1A	HIPPO	OncogenicPathway	Cell, 2018, 173(2): 321-337. e10.
MOB1B	HIPPO	OncogenicPathway	Cell, 2018, 173(2): 321-337. e10.
NF2	HIPPO	OncogenicPathway	Cell, 2018, 173(2): 321-337. e10.
PTPN14	HIPPO	OncogenicPathway	Cell, 2018, 173(2): 321-337. e10.
SAV1	HIPPO	OncogenicPathway	Cell, 2018, 173(2): 321-337. e10.
SCRIB	HIPPO	OncogenicPathway	Cell, 2018, 173(2): 321-337. e10.
SCRIB	HIPPO	OncogenicPathway	Cell, 2018, 173(2): 321-337. e10.
STK3	HIPPO	OncogenicPathway	Cell, 2018, 173(2): 321-337. e10.
STK4	HIPPO	OncogenicPathway	Cell, 2018, 173(2): 321-337. e10.
TAOK1	HIPPO	OncogenicPathway	Cell, 2018, 173(2): 321-337. e10.
TAOK2	HIPPO	OncogenicPathway	Cell, 2018, 173(2): 321-337. e10.
TAOK3	HIPPO	OncogenicPathway	Cell, 2018, 173(2): 321-337. e10.
TEAD1	HIPPO	OncogenicPathway	Cell, 2018, 173(2): 321-337. e10.
TEAD2	HIPPO	OncogenicPathway	Cell, 2018, 173(2): 321-337. e10.
TEAD3	HIPPO	OncogenicPathway	Cell, 2018, 173(2): 321-337. e10.
TEAD4	HIPPO	OncogenicPathway	Cell, 2018, 173(2): 321-337. e10.
WTIP	HIPPO	OncogenicPathway	Cell, 2018, 173(2): 321-337. e10.
WWC1	HIPPO	OncogenicPathway	Cell, 2018, 173(2): 321-337. e10.
WWTR1	HIPPO	OncogenicPathway	Cell, 2018, 173(2): 321-337. e10.
YAP1	HIPPO	OncogenicPathway	Cell, 2018, 173(2): 321-337. e10.
MAX	MYC	OncogenicPathway	Cell, 2018, 173(2): 321-337. e10.
MGA	MYC	OncogenicPathway	Cell, 2018, 173(2): 321-337. e10.
MLX	MYC	OncogenicPathway	Cell, 2018, 173(2): 321-337. e10.
MLXIP	MYC	OncogenicPathway	Cell, 2018, 173(2): 321-337. e10.
MLXIP	MYC	OncogenicPathway	Cell, 2018, 173(2): 321-337. e10.
MLXIPL	MYC	OncogenicPathway	Cell, 2018, 173(2): 321-337. e10.
MNT	MYC	OncogenicPathway	Cell, 2018, 173(2): 321-337. e10.
MXD1	MYC	OncogenicPathway	Cell, 2018, 173(2): 321-337. e10.
MXD3	MYC	OncogenicPathway	Cell, 2018, 173(2): 321-337. e10.
MXD4	MYC	OncogenicPathway	Cell, 2018, 173(2): 321-337. e10.
MXI1	MYC	OncogenicPathway	Cell, 2018, 173(2): 321-337. e10.
MYC	MYC	OncogenicPathway	Cell, 2018, 173(2): 321-337. e10.
MYCL	MYC	OncogenicPathway	Cell, 2018, 173(2): 321-337. e10.
MYCN	MYC	OncogenicPathway	Cell, 2018, 173(2): 321-337. e10.
ADAM10	NOTCH	OncogenicPathway	Cell, 2018, 173(2): 321-337. e10.
ADAM17	NOTCH	OncogenicPathway	Cell, 2018, 173(2): 321-337. e10.
APH1A	NOTCH	OncogenicPathway	Cell, 2018, 173(2): 321-337. e10.
APH1B	NOTCH	OncogenicPathway	Cell, 2018, 173(2): 321-337. e10.
ARRDC1	NOTCH	OncogenicPathway	Cell, 2018, 173(2): 321-337. e10.
CIR1	NOTCH	OncogenicPathway	Cell, 2018, 173(2): 321-337. e10.
CNTN1	NOTCH	OncogenicPathway	Cell, 2018, 173(2): 321-337. e10.
CNTN6	NOTCH	OncogenicPathway	Cell, 2018, 173(2): 321-337. e10.
CREBBP	NOTCH	OncogenicPathway	Cell, 2018, 173(2): 321-337. e10.
CTBP1	NOTCH	OncogenicPathway	Cell, 2018, 173(2): 321-337. e10.
CTBP2	NOTCH	OncogenicPathway	Cell, 2018, 173(2): 321-337. e10.
CUL1	NOTCH	OncogenicPathway	Cell, 2018, 173(2): 321-337. e10.
DLK1	NOTCH	OncogenicPathway	Cell, 2018, 173(2): 321-337. e10.
DLK-1	NOTCH	OncogenicPathway	Cell, 2018, 173(2): 321-337. e10.
DLL1	NOTCH	OncogenicPathway	Cell, 2018, 173(2): 321-337. e10.
DLL1	NOTCH	OncogenicPathway	Cell, 2018, 173(2): 321-337. e10.
DLL3	NOTCH	OncogenicPathway	Cell, 2018, 173(2): 321-337. e10.
DLL4	NOTCH	OncogenicPathway	Cell, 2018, 173(2): 321-337. e10.
DNER	NOTCH	OncogenicPathway	Cell, 2018, 173(2): 321-337. e10.
DTX1	NOTCH	OncogenicPathway	Cell, 2018, 173(2): 321-337. e10.
DTX2	NOTCH	OncogenicPathway	Cell, 2018, 173(2): 321-337. e10.
DTX2	NOTCH	OncogenicPathway	Cell, 2018, 173(2): 321-337. e10.
DTX3	NOTCH	OncogenicPathway	Cell, 2018, 173(2): 321-337. e10.
DTX3L	NOTCH	OncogenicPathway	Cell, 2018, 173(2): 321-337. e10.
DTX4	NOTCH	OncogenicPathway	Cell, 2018, 173(2): 321-337. e10.
EGFL7	NOTCH	OncogenicPathway	Cell, 2018, 173(2): 321-337. e10.
EP300	NOTCH	OncogenicPathway	Cell, 2018, 173(2): 321-337. e10.
FBXW7	NOTCH	OncogenicPathway	Cell, 2018, 173(2): 321-337. e10.
FHL1	NOTCH	OncogenicPathway	Cell, 2018, 173(2): 321-337. e10.
HDAC1	NOTCH	OncogenicPathway	Cell, 2018, 173(2): 321-337. e10.
HDAC2	NOTCH	OncogenicPathway	Cell, 2018, 173(2): 321-337. e10.
HES1	NOTCH	OncogenicPathway	Cell, 2018, 173(2): 321-337. e10.
HES-1	NOTCH	OncogenicPathway	Cell, 2018, 173(2): 321-337. e10.
HES2	NOTCH	OncogenicPathway	Cell, 2018, 173(2): 321-337. e10.
HES-2	NOTCH	OncogenicPathway	Cell, 2018, 173(2): 321-337. e10.
HES3	NOTCH	OncogenicPathway	Cell, 2018, 173(2): 321-337. e10.
HES-3	NOTCH	OncogenicPathway	Cell, 2018, 173(2): 321-337. e10.
HES4	NOTCH	OncogenicPathway	Cell, 2018, 173(2): 321-337. e10.
HES-4	NOTCH	OncogenicPathway	Cell, 2018, 173(2): 321-337. e10.
HES5	NOTCH	OncogenicPathway	Cell, 2018, 173(2): 321-337. e10.
HES-5	NOTCH	OncogenicPathway	Cell, 2018, 173(2): 321-337. e10.
HES5	NOTCH	OncogenicPathway	Cell, 2018, 173(2): 321-337. e10.
HES-5	NOTCH	OncogenicPathway	Cell, 2018, 173(2): 321-337. e10.
HEY1	NOTCH	OncogenicPathway	Cell, 2018, 173(2): 321-337. e10.
HEY-1	NOTCH	OncogenicPathway	Cell, 2018, 173(2): 321-337. e10.
HEY2	NOTCH	OncogenicPathway	Cell, 2018, 173(2): 321-337. e10.
HEY-2	NOTCH	OncogenicPathway	Cell, 2018, 173(2): 321-337. e10.
HEYL	NOTCH	OncogenicPathway	Cell, 2018, 173(2): 321-337. e10.
ITCH	NOTCH	OncogenicPathway	Cell, 2018, 173(2): 321-337. e10.
JAG1	NOTCH	OncogenicPathway	Cell, 2018, 173(2): 321-337. e10.
JAG2	NOTCH	OncogenicPathway	Cell, 2018, 173(2): 321-337. e10.
KAT2B	NOTCH	OncogenicPathway	Cell, 2018, 173(2): 321-337. e10.
KDM5A	NOTCH	OncogenicPathway	Cell, 2018, 173(2): 321-337. e10.
LFNG	NOTCH	OncogenicPathway	Cell, 2018, 173(2): 321-337. e10.
MAML1	NOTCH	OncogenicPathway	Cell, 2018, 173(2): 321-337. e10.
MAML1	NOTCH	OncogenicPathway	Cell, 2018, 173(2): 321-337. e10.
MAML2	NOTCH	OncogenicPathway	Cell, 2018, 173(2): 321-337. e10.
MAML3	NOTCH	OncogenicPathway	Cell, 2018, 173(2): 321-337. e10.
MFAP2	NOTCH	OncogenicPathway	Cell, 2018, 173(2): 321-337. e10.
MFAP5	NOTCH	OncogenicPathway	Cell, 2018, 173(2): 321-337. e10.
MFNG	NOTCH	OncogenicPathway	Cell, 2018, 173(2): 321-337. e10.
NCOR1	NOTCH	OncogenicPathway	Cell, 2018, 173(2): 321-337. e10.
NCOR2	NOTCH	OncogenicPathway	Cell, 2018, 173(2): 321-337. e10.
NCSTN	NOTCH	OncogenicPathway	Cell, 2018, 173(2): 321-337. e10.
NOTCH1	NOTCH	OncogenicPathway	Cell, 2018, 173(2): 321-337. e10.
NOTCH2	NOTCH	OncogenicPathway	Cell, 2018, 173(2): 321-337. e10.
NOTCH3	NOTCH	OncogenicPathway	Cell, 2018, 173(2): 321-337. e10.
NOTCH4	NOTCH	OncogenicPathway	Cell, 2018, 173(2): 321-337. e10.
NOTCH4	NOTCH	OncogenicPathway	Cell, 2018, 173(2): 321-337. e10.
NOTCH4	NOTCH	OncogenicPathway	Cell, 2018, 173(2): 321-337. e10.
NOTCH4	NOTCH	OncogenicPathway	Cell, 2018, 173(2): 321-337. e10.
NOTCH4	NOTCH	OncogenicPathway	Cell, 2018, 173(2): 321-337. e10.
NOTCH4	NOTCH	OncogenicPathway	Cell, 2018, 173(2): 321-337. e10.
NOTCH4	NOTCH	OncogenicPathway	Cell, 2018, 173(2): 321-337. e10.
NOV	NOTCH	OncogenicPathway	Cell, 2018, 173(2): 321-337. e10.
CCN3	NOTCH	OncogenicPathway	Cell, 2018, 173(2): 321-337. e10.
NRARP	NOTCH	OncogenicPathway	Cell, 2018, 173(2): 321-337. e10.
NUMB	NOTCH	OncogenicPathway	Cell, 2018, 173(2): 321-337. e10.
NUMBL	NOTCH	OncogenicPathway	Cell, 2018, 173(2): 321-337. e10.
PSEN1	NOTCH	OncogenicPathway	Cell, 2018, 173(2): 321-337. e10.
PSEN2	NOTCH	OncogenicPathway	Cell, 2018, 173(2): 321-337. e10.
PSENEN	NOTCH	OncogenicPathway	Cell, 2018, 173(2): 321-337. e10.
RBPJ	NOTCH	OncogenicPathway	Cell, 2018, 173(2): 321-337. e10.
RBPJL	NOTCH	OncogenicPathway	Cell, 2018, 173(2): 321-337. e10.
RBX1	NOTCH	OncogenicPathway	Cell, 2018, 173(2): 321-337. e10.
RFNG	NOTCH	OncogenicPathway	Cell, 2018, 173(2): 321-337. e10.
SAP30	NOTCH	OncogenicPathway	Cell, 2018, 173(2): 321-337. e10.
SKP1	NOTCH	OncogenicPathway	Cell, 2018, 173(2): 321-337. e10.
SNW1	NOTCH	OncogenicPathway	Cell, 2018, 173(2): 321-337. e10.
SPEN	NOTCH	OncogenicPathway	Cell, 2018, 173(2): 321-337. e10.
THBS2	NOTCH	OncogenicPathway	Cell, 2018, 173(2): 321-337. e10.
TSP2	NOTCH	OncogenicPathway	Cell, 2018, 173(2): 321-337. e10.
CUL3	NRF2	OncogenicPathway	Cell, 2018, 173(2): 321-337. e10.
KEAP1	NRF2	OncogenicPathway	Cell, 2018, 173(2): 321-337. e10.
NFE2L2	NRF2	OncogenicPathway	Cell, 2018, 173(2): 321-337. e10.
AKT1	PI3K	OncogenicPathway	Cell, 2018, 173(2): 321-337. e10.
AKT1S1	PI3K	OncogenicPathway	Cell, 2018, 173(2): 321-337. e10.
AKT2	PI3K	OncogenicPathway	Cell, 2018, 173(2): 321-337. e10.
AKT3	PI3K	OncogenicPathway	Cell, 2018, 173(2): 321-337. e10.
AKT3	PI3K	OncogenicPathway	Cell, 2018, 173(2): 321-337. e10.
DEPDC5	PI3K	OncogenicPathway	Cell, 2018, 173(2): 321-337. e10.
DEPTOR	PI3K	OncogenicPathway	Cell, 2018, 173(2): 321-337. e10.
EIF4EBP1	PI3K	OncogenicPathway	Cell, 2018, 173(2): 321-337. e10.
INPP4B	PI3K	OncogenicPathway	Cell, 2018, 173(2): 321-337. e10.
MAPKAP1	PI3K	OncogenicPathway	Cell, 2018, 173(2): 321-337. e10.
MLST8	PI3K	OncogenicPathway	Cell, 2018, 173(2): 321-337. e10.
MTOR	PI3K	OncogenicPathway	Cell, 2018, 173(2): 321-337. e10.
NPRL2	PI3K	OncogenicPathway	Cell, 2018, 173(2): 321-337. e10.
NPRL3	PI3K	OncogenicPathway	Cell, 2018, 173(2): 321-337. e10.
PDK1	PI3K	OncogenicPathway	Cell, 2018, 173(2): 321-337. e10.
PIK3CA	PI3K	OncogenicPathway	Cell, 2018, 173(2): 321-337. e10.
PIK3CB	PI3K	OncogenicPathway	Cell, 2018, 173(2): 321-337. e10.
PIK3R1	PI3K	OncogenicPathway	Cell, 2018, 173(2): 321-337. e10.
PIK3R2	PI3K	OncogenicPathway	Cell, 2018, 173(2): 321-337. e10.
PIK3R3	PI3K	OncogenicPathway	Cell, 2018, 173(2): 321-337. e10.
PPP2R1A	PI3K	OncogenicPathway	Cell, 2018, 173(2): 321-337. e10.
PTEN	PI3K	OncogenicPathway	Cell, 2018, 173(2): 321-337. e10.
PTEN	PI3K	OncogenicPathway	Cell, 2018, 173(2): 321-337. e10.
RHEB	PI3K	OncogenicPathway	Cell, 2018, 173(2): 321-337. e10.
RICTOR	PI3K	OncogenicPathway	Cell, 2018, 173(2): 321-337. e10.
RPS6	PI3K	OncogenicPathway	Cell, 2018, 173(2): 321-337. e10.
RPS6KB1	PI3K	OncogenicPathway	Cell, 2018, 173(2): 321-337. e10.
RPTOR	PI3K	OncogenicPathway	Cell, 2018, 173(2): 321-337. e10.
STK11	PI3K	OncogenicPathway	Cell, 2018, 173(2): 321-337. e10.
TSC1	PI3K	OncogenicPathway	Cell, 2018, 173(2): 321-337. e10.
TSC2	PI3K	OncogenicPathway	Cell, 2018, 173(2): 321-337. e10.
ABL1	RTK_RAS	OncogenicPathway	Cell, 2018, 173(2): 321-337. e10.
ALK	RTK_RAS	OncogenicPathway	Cell, 2018, 173(2): 321-337. e10.
ARAF	RTK_RAS	OncogenicPathway	Cell, 2018, 173(2): 321-337. e10.
ARHGAP35	RTK_RAS	OncogenicPathway	Cell, 2018, 173(2): 321-337. e10.
BRAF	RTK_RAS	OncogenicPathway	Cell, 2018, 173(2): 321-337. e10.
CBL	RTK_RAS	OncogenicPathway	Cell, 2018, 173(2): 321-337. e10.
CBLB	RTK_RAS	OncogenicPathway	Cell, 2018, 173(2): 321-337. e10.
CBLC	RTK_RAS	OncogenicPathway	Cell, 2018, 173(2): 321-337. e10.
DAB2IP	RTK_RAS	OncogenicPathway	Cell, 2018, 173(2): 321-337. e10.
EGFR	RTK_RAS	OncogenicPathway	Cell, 2018, 173(2): 321-337. e10.
ERBB2	RTK_RAS	OncogenicPathway	Cell, 2018, 173(2): 321-337. e10.
ERBB3	RTK_RAS	OncogenicPathway	Cell, 2018, 173(2): 321-337. e10.
ERBB4	RTK_RAS	OncogenicPathway	Cell, 2018, 173(2): 321-337. e10.
ERF	RTK_RAS	OncogenicPathway	Cell, 2018, 173(2): 321-337. e10.
ERRFI1	RTK_RAS	OncogenicPathway	Cell, 2018, 173(2): 321-337. e10.
FGFR1	RTK_RAS	OncogenicPathway	Cell, 2018, 173(2): 321-337. e10.
FGFR2	RTK_RAS	OncogenicPathway	Cell, 2018, 173(2): 321-337. e10.
FGFR3	RTK_RAS	OncogenicPathway	Cell, 2018, 173(2): 321-337. e10.
FGFR4	RTK_RAS	OncogenicPathway	Cell, 2018, 173(2): 321-337. e10.
FLT3	RTK_RAS	OncogenicPathway	Cell, 2018, 173(2): 321-337. e10.
FNTA	RTK_RAS	OncogenicPathway	Cell, 2018, 173(2): 321-337. e10.
FNTB	RTK_RAS	OncogenicPathway	Cell, 2018, 173(2): 321-337. e10.
GRB2	RTK_RAS	OncogenicPathway	Cell, 2018, 173(2): 321-337. e10.
HRAS	RTK_RAS	OncogenicPathway	Cell, 2018, 173(2): 321-337. e10.
HRAS	RTK_RAS	OncogenicPathway	Cell, 2018, 173(2): 321-337. e10.
ICMT	RTK_RAS	OncogenicPathway	Cell, 2018, 173(2): 321-337. e10.
IGF1R	RTK_RAS	OncogenicPathway	Cell, 2018, 173(2): 321-337. e10.
INSR	RTK_RAS	OncogenicPathway	Cell, 2018, 173(2): 321-337. e10.
INSRR	RTK_RAS	OncogenicPathway	Cell, 2018, 173(2): 321-337. e10.
IRS1	RTK_RAS	OncogenicPathway	Cell, 2018, 173(2): 321-337. e10.
IRS2	RTK_RAS	OncogenicPathway	Cell, 2018, 173(2): 321-337. e10.
JAK2	RTK_RAS	OncogenicPathway	Cell, 2018, 173(2): 321-337. e10.
KIT	RTK_RAS	OncogenicPathway	Cell, 2018, 173(2): 321-337. e10.
KRAS	RTK_RAS	OncogenicPathway	Cell, 2018, 173(2): 321-337. e10.
KSR1	RTK_RAS	OncogenicPathway	Cell, 2018, 173(2): 321-337. e10.
KSR2	RTK_RAS	OncogenicPathway	Cell, 2018, 173(2): 321-337. e10.
MAP2K1	RTK_RAS	OncogenicPathway	Cell, 2018, 173(2): 321-337. e10.
MAP2K2	RTK_RAS	OncogenicPathway	Cell, 2018, 173(2): 321-337. e10.
MAPK1	RTK_RAS	OncogenicPathway	Cell, 2018, 173(2): 321-337. e10.
MAPK3	RTK_RAS	OncogenicPathway	Cell, 2018, 173(2): 321-337. e10.
MET	RTK_RAS	OncogenicPathway	Cell, 2018, 173(2): 321-337. e10.
MRAS	RTK_RAS	OncogenicPathway	Cell, 2018, 173(2): 321-337. e10.
NF1	RTK_RAS	OncogenicPathway	Cell, 2018, 173(2): 321-337. e10.
NRAS	RTK_RAS	OncogenicPathway	Cell, 2018, 173(2): 321-337. e10.
NTRK1	RTK_RAS	OncogenicPathway	Cell, 2018, 173(2): 321-337. e10.
NTRK2	RTK_RAS	OncogenicPathway	Cell, 2018, 173(2): 321-337. e10.
NTRK3	RTK_RAS	OncogenicPathway	Cell, 2018, 173(2): 321-337. e10.
PDGFRA	RTK_RAS	OncogenicPathway	Cell, 2018, 173(2): 321-337. e10.
PDGFRB	RTK_RAS	OncogenicPathway	Cell, 2018, 173(2): 321-337. e10.
PEA15	RTK_RAS	OncogenicPathway	Cell, 2018, 173(2): 321-337. e10.
PEBP1	RTK_RAS	OncogenicPathway	Cell, 2018, 173(2): 321-337. e10.
PIN1	RTK_RAS	OncogenicPathway	Cell, 2018, 173(2): 321-337. e10.
PLXNB1	RTK_RAS	OncogenicPathway	Cell, 2018, 173(2): 321-337. e10.
PPP1CA	RTK_RAS	OncogenicPathway	Cell, 2018, 173(2): 321-337. e10.
PTPN11	RTK_RAS	OncogenicPathway	Cell, 2018, 173(2): 321-337. e10.
RAC1	RTK_RAS	OncogenicPathway	Cell, 2018, 173(2): 321-337. e10.
RAF1	RTK_RAS	OncogenicPathway	Cell, 2018, 173(2): 321-337. e10.
RAPGEF1	RTK_RAS	OncogenicPathway	Cell, 2018, 173(2): 321-337. e10.
RAPGEF2	RTK_RAS	OncogenicPathway	Cell, 2018, 173(2): 321-337. e10.
RASA1	RTK_RAS	OncogenicPathway	Cell, 2018, 173(2): 321-337. e10.
RASA2	RTK_RAS	OncogenicPathway	Cell, 2018, 173(2): 321-337. e10.
RASA3	RTK_RAS	OncogenicPathway	Cell, 2018, 173(2): 321-337. e10.
RASA3	RTK_RAS	OncogenicPathway	Cell, 2018, 173(2): 321-337. e10.
RASAL1	RTK_RAS	OncogenicPathway	Cell, 2018, 173(2): 321-337. e10.
RASAL2	RTK_RAS	OncogenicPathway	Cell, 2018, 173(2): 321-337. e10.
RASAL3	RTK_RAS	OncogenicPathway	Cell, 2018, 173(2): 321-337. e10.
RASGRF1	RTK_RAS	OncogenicPathway	Cell, 2018, 173(2): 321-337. e10.
RASGRF2	RTK_RAS	OncogenicPathway	Cell, 2018, 173(2): 321-337. e10.
RASGRP1	RTK_RAS	OncogenicPathway	Cell, 2018, 173(2): 321-337. e10.
RASGRP2	RTK_RAS	OncogenicPathway	Cell, 2018, 173(2): 321-337. e10.
RASGRP3	RTK_RAS	OncogenicPathway	Cell, 2018, 173(2): 321-337. e10.
RASGRP4	RTK_RAS	OncogenicPathway	Cell, 2018, 173(2): 321-337. e10.
RCE1	RTK_RAS	OncogenicPathway	Cell, 2018, 173(2): 321-337. e10.
RET	RTK_RAS	OncogenicPathway	Cell, 2018, 173(2): 321-337. e10.
RIT1	RTK_RAS	OncogenicPathway	Cell, 2018, 173(2): 321-337. e10.
ROS1	RTK_RAS	OncogenicPathway	Cell, 2018, 173(2): 321-337. e10.
SCRIB	RTK_RAS	OncogenicPathway	Cell, 2018, 173(2): 321-337. e10.
SCRIB	RTK_RAS	OncogenicPathway	Cell, 2018, 173(2): 321-337. e10.
SHC1	RTK_RAS	OncogenicPathway	Cell, 2018, 173(2): 321-337. e10.
SHC2	RTK_RAS	OncogenicPathway	Cell, 2018, 173(2): 321-337. e10.
SHC3	RTK_RAS	OncogenicPathway	Cell, 2018, 173(2): 321-337. e10.
SHC4	RTK_RAS	OncogenicPathway	Cell, 2018, 173(2): 321-337. e10.
SHOC2	RTK_RAS	OncogenicPathway	Cell, 2018, 173(2): 321-337. e10.
SOS1	RTK_RAS	OncogenicPathway	Cell, 2018, 173(2): 321-337. e10.
SOS2	RTK_RAS	OncogenicPathway	Cell, 2018, 173(2): 321-337. e10.
SPRED1	RTK_RAS	OncogenicPathway	Cell, 2018, 173(2): 321-337. e10.
SPRED2	RTK_RAS	OncogenicPathway	Cell, 2018, 173(2): 321-337. e10.
SPRED3	RTK_RAS	OncogenicPathway	Cell, 2018, 173(2): 321-337. e10.
ACVR1B	TGF-Beta	OncogenicPathway	Cell, 2018, 173(2): 321-337. e10.
ACVR2A	TGF-Beta	OncogenicPathway	Cell, 2018, 173(2): 321-337. e10.
SMAD2	TGF-Beta	OncogenicPathway	Cell, 2018, 173(2): 321-337. e10.
SMAD3	TGF-Beta	OncogenicPathway	Cell, 2018, 173(2): 321-337. e10.
SMAD4	TGF-Beta	OncogenicPathway	Cell, 2018, 173(2): 321-337. e10.
TGFBR1	TGF-Beta	OncogenicPathway	Cell, 2018, 173(2): 321-337. e10.
TGFBR2	TGF-Beta	OncogenicPathway	Cell, 2018, 173(2): 321-337. e10.
ATM	TP53	OncogenicPathway	Cell, 2018, 173(2): 321-337. e10.
CHEK2	TP53	OncogenicPathway	Cell, 2018, 173(2): 321-337. e10.
MDM2	TP53	OncogenicPathway	Cell, 2018, 173(2): 321-337. e10.
MDM4	TP53	OncogenicPathway	Cell, 2018, 173(2): 321-337. e10.
RPS6KA3	TP53	OncogenicPathway	Cell, 2018, 173(2): 321-337. e10.
TP53	TP53	OncogenicPathway	Cell, 2018, 173(2): 321-337. e10.
AMER1	WNT	OncogenicPathway	Cell, 2018, 173(2): 321-337. e10.
APC	WNT	OncogenicPathway	Cell, 2018, 173(2): 321-337. e10.
AXIN1	WNT	OncogenicPathway	Cell, 2018, 173(2): 321-337. e10.
AXIN2	WNT	OncogenicPathway	Cell, 2018, 173(2): 321-337. e10.
CHD4	WNT	OncogenicPathway	Cell, 2018, 173(2): 321-337. e10.
CHD8	WNT	OncogenicPathway	Cell, 2018, 173(2): 321-337. e10.
CTNNB1	WNT	OncogenicPathway	Cell, 2018, 173(2): 321-337. e10.
DKK1	WNT	OncogenicPathway	Cell, 2018, 173(2): 321-337. e10.
DKK2	WNT	OncogenicPathway	Cell, 2018, 173(2): 321-337. e10.
DKK3	WNT	OncogenicPathway	Cell, 2018, 173(2): 321-337. e10.
DKK4	WNT	OncogenicPathway	Cell, 2018, 173(2): 321-337. e10.
DVL1	WNT	OncogenicPathway	Cell, 2018, 173(2): 321-337. e10.
DVL2	WNT	OncogenicPathway	Cell, 2018, 173(2): 321-337. e10.
DVL3	WNT	OncogenicPathway	Cell, 2018, 173(2): 321-337. e10.
FRAT1	WNT	OncogenicPathway	Cell, 2018, 173(2): 321-337. e10.
FRAT2	WNT	OncogenicPathway	Cell, 2018, 173(2): 321-337. e10.
FZD1	WNT	OncogenicPathway	Cell, 2018, 173(2): 321-337. e10.
FZD10	WNT	OncogenicPathway	Cell, 2018, 173(2): 321-337. e10.
FZD2	WNT	OncogenicPathway	Cell, 2018, 173(2): 321-337. e10.
FZD3	WNT	OncogenicPathway	Cell, 2018, 173(2): 321-337. e10.
FZD4	WNT	OncogenicPathway	Cell, 2018, 173(2): 321-337. e10.
FZD5	WNT	OncogenicPathway	Cell, 2018, 173(2): 321-337. e10.
FZD6	WNT	OncogenicPathway	Cell, 2018, 173(2): 321-337. e10.
FZD7	WNT	OncogenicPathway	Cell, 2018, 173(2): 321-337. e10.
FZD8	WNT	OncogenicPathway	Cell, 2018, 173(2): 321-337. e10.
FZD9	WNT	OncogenicPathway	Cell, 2018, 173(2): 321-337. e10.
GSK3B	WNT	OncogenicPathway	Cell, 2018, 173(2): 321-337. e10.
LEF1	WNT	OncogenicPathway	Cell, 2018, 173(2): 321-337. e10.
LGR4	WNT	OncogenicPathway	Cell, 2018, 173(2): 321-337. e10.
LGR5	WNT	OncogenicPathway	Cell, 2018, 173(2): 321-337. e10.
LRP5	WNT	OncogenicPathway	Cell, 2018, 173(2): 321-337. e10.
LRP6	WNT	OncogenicPathway	Cell, 2018, 173(2): 321-337. e10.
LRP6	WNT	OncogenicPathway	Cell, 2018, 173(2): 321-337. e10.
LZTR1	WNT	OncogenicPathway	Cell, 2018, 173(2): 321-337. e10.
NDP	WNT	OncogenicPathway	Cell, 2018, 173(2): 321-337. e10.
PORCN	WNT	OncogenicPathway	Cell, 2018, 173(2): 321-337. e10.
RNF43	WNT	OncogenicPathway	Cell, 2018, 173(2): 321-337. e10.
RNF43	WNT	OncogenicPathway	Cell, 2018, 173(2): 321-337. e10.
RSPO1	WNT	OncogenicPathway	Cell, 2018, 173(2): 321-337. e10.
SFRP1	WNT	OncogenicPathway	Cell, 2018, 173(2): 321-337. e10.
SFRP2	WNT	OncogenicPathway	Cell, 2018, 173(2): 321-337. e10.
SFRP4	WNT	OncogenicPathway	Cell, 2018, 173(2): 321-337. e10.
SFRP5	WNT	OncogenicPathway	Cell, 2018, 173(2): 321-337. e10.
SOST	WNT	OncogenicPathway	Cell, 2018, 173(2): 321-337. e10.
TCF7	WNT	OncogenicPathway	Cell, 2018, 173(2): 321-337. e10.
TCF7L1	WNT	OncogenicPathway	Cell, 2018, 173(2): 321-337. e10.
TCF7L2	WNT	OncogenicPathway	Cell, 2018, 173(2): 321-337. e10.
TLE1	WNT	OncogenicPathway	Cell, 2018, 173(2): 321-337. e10.
TLE2	WNT	OncogenicPathway	Cell, 2018, 173(2): 321-337. e10.
TLE3	WNT	OncogenicPathway	Cell, 2018, 173(2): 321-337. e10.
TLE4	WNT	OncogenicPathway	Cell, 2018, 173(2): 321-337. e10.
WIF1	WNT	OncogenicPathway	Cell, 2018, 173(2): 321-337. e10.
WNT1	WNT	OncogenicPathway	Cell, 2018, 173(2): 321-337. e10.
WNT10A	WNT	OncogenicPathway	Cell, 2018, 173(2): 321-337. e10.
WNT10B	WNT	OncogenicPathway	Cell, 2018, 173(2): 321-337. e10.
WNT11	WNT	OncogenicPathway	Cell, 2018, 173(2): 321-337. e10.
WNT16	WNT	OncogenicPathway	Cell, 2018, 173(2): 321-337. e10.
WNT2	WNT	OncogenicPathway	Cell, 2018, 173(2): 321-337. e10.
WNT3A	WNT	OncogenicPathway	Cell, 2018, 173(2): 321-337. e10.
WNT4	WNT	OncogenicPathway	Cell, 2018, 173(2): 321-337. e10.
WNT5A	WNT	OncogenicPathway	Cell, 2018, 173(2): 321-337. e10.
WNT5B	WNT	OncogenicPathway	Cell, 2018, 173(2): 321-337. e10.
WNT6	WNT	OncogenicPathway	Cell, 2018, 173(2): 321-337. e10.
WNT7A	WNT	OncogenicPathway	Cell, 2018, 173(2): 321-337. e10.
WNT7B	WNT	OncogenicPathway	Cell, 2018, 173(2): 321-337. e10.
WNT8A	WNT	OncogenicPathway	Cell, 2018, 173(2): 321-337. e10.
WNT8B	WNT	OncogenicPathway	Cell, 2018, 173(2): 321-337. e10.
WNT9A	WNT	OncogenicPathway	Cell, 2018, 173(2): 321-337. e10.
WNT9B	WNT	OncogenicPathway	Cell, 2018, 173(2): 321-337. e10.
WNT9B	WNT	OncogenicPathway	Cell, 2018, 173(2): 321-337. e10.
ZNRF3	WNT	OncogenicPathway	Cell, 2018, 173(2): 321-337. e10.
APEX1	BER	DDRPathway	Cancer Epidemiology and Prevention Biomarkers, 2016, 25(1): 193-200.
APLF	BER	DDRPathway	Cancer Epidemiology and Prevention Biomarkers, 2016, 25(1): 193-200.
APTX	BER	DDRPathway	Cancer Epidemiology and Prevention Biomarkers, 2016, 25(1): 193-200.
CCNO	BER	DDRPathway	Cancer Epidemiology and Prevention Biomarkers, 2016, 25(1): 193-200.
FEN1	BER	DDRPathway	Cancer Epidemiology and Prevention Biomarkers, 2016, 25(1): 193-200.
HMGB1	BER	DDRPathway	Cancer Epidemiology and Prevention Biomarkers, 2016, 25(1): 193-200.
LIG1	BER	DDRPathway	Cancer Epidemiology and Prevention Biomarkers, 2016, 25(1): 193-200.
LIG3	BER	DDRPathway	Cancer Epidemiology and Prevention Biomarkers, 2016, 25(1): 193-200.
MBD4	BER	DDRPathway	Cancer Epidemiology and Prevention Biomarkers, 2016, 25(1): 193-200.
MPG	BER	DDRPathway	Cancer Epidemiology and Prevention Biomarkers, 2016, 25(1): 193-200.
MUTYH	BER	DDRPathway	Cancer Epidemiology and Prevention Biomarkers, 2016, 25(1): 193-200.
NEIL1	BER	DDRPathway	Cancer Epidemiology and Prevention Biomarkers, 2016, 25(1): 193-200.
NEIL2	BER	DDRPathway	Cancer Epidemiology and Prevention Biomarkers, 2016, 25(1): 193-200.
NEIL3	BER	DDRPathway	Cancer Epidemiology and Prevention Biomarkers, 2016, 25(1): 193-200.
NTHL1	BER	DDRPathway	Cancer Epidemiology and Prevention Biomarkers, 2016, 25(1): 193-200.
OGG1	BER	DDRPathway	Cancer Epidemiology and Prevention Biomarkers, 2016, 25(1): 193-200.
PARP1	BER	DDRPathway	Cancer Epidemiology and Prevention Biomarkers, 2016, 25(1): 193-200.
PARP2	BER	DDRPathway	Cancer Epidemiology and Prevention Biomarkers, 2016, 25(1): 193-200.
PARP3	BER	DDRPathway	Cancer Epidemiology and Prevention Biomarkers, 2016, 25(1): 193-200.
PARP4	BER	DDRPathway	Cancer Epidemiology and Prevention Biomarkers, 2016, 25(1): 193-200.
PCNA	BER	DDRPathway	Cancer Epidemiology and Prevention Biomarkers, 2016, 25(1): 193-200.
PNKP	BER	DDRPathway	Cancer Epidemiology and Prevention Biomarkers, 2016, 25(1): 193-200.
POLB	BER	DDRPathway	Cancer Epidemiology and Prevention Biomarkers, 2016, 25(1): 193-200.
POLD1	BER	DDRPathway	Cancer Epidemiology and Prevention Biomarkers, 2016, 25(1): 193-200.
POLD2	BER	DDRPathway	Cancer Epidemiology and Prevention Biomarkers, 2016, 25(1): 193-200.
POLD3	BER	DDRPathway	Cancer Epidemiology and Prevention Biomarkers, 2016, 25(1): 193-200.
POLD4	BER	DDRPathway	Cancer Epidemiology and Prevention Biomarkers, 2016, 25(1): 193-200.
POLE	BER	DDRPathway	Cancer Epidemiology and Prevention Biomarkers, 2016, 25(1): 193-200.
POLE2	BER	DDRPathway	Cancer Epidemiology and Prevention Biomarkers, 2016, 25(1): 193-200.
POLE3	BER	DDRPathway	Cancer Epidemiology and Prevention Biomarkers, 2016, 25(1): 193-200.
POLE4	BER	DDRPathway	Cancer Epidemiology and Prevention Biomarkers, 2016, 25(1): 193-200.
POLL	BER	DDRPathway	Cancer Epidemiology and Prevention Biomarkers, 2016, 25(1): 193-200.
SMUG1	BER	DDRPathway	Cancer Epidemiology and Prevention Biomarkers, 2016, 25(1): 193-200.
TDG	BER	DDRPathway	Cancer Epidemiology and Prevention Biomarkers, 2016, 25(1): 193-200.
TDP1	BER	DDRPathway	Cancer Epidemiology and Prevention Biomarkers, 2016, 25(1): 193-200.
UNG	BER	DDRPathway	Cancer Epidemiology and Prevention Biomarkers, 2016, 25(1): 193-200.
XRCC1	BER	DDRPathway	Cancer Epidemiology and Prevention Biomarkers, 2016, 25(1): 193-200.
AEN	CPF	DDRPathway	Cancer Epidemiology and Prevention Biomarkers, 2016, 25(1): 193-200.
ATM	CPF	DDRPathway	Cancer Epidemiology and Prevention Biomarkers, 2016, 25(1): 193-200.
ATR	CPF	DDRPathway	Cancer Epidemiology and Prevention Biomarkers, 2016, 25(1): 193-200.
ATRIP	CPF	DDRPathway	Cancer Epidemiology and Prevention Biomarkers, 2016, 25(1): 193-200.
CHEK1	CPF	DDRPathway	Cancer Epidemiology and Prevention Biomarkers, 2016, 25(1): 193-200.
CHEK2	CPF	DDRPathway	Cancer Epidemiology and Prevention Biomarkers, 2016, 25(1): 193-200.
HUS1	CPF	DDRPathway	Cancer Epidemiology and Prevention Biomarkers, 2016, 25(1): 193-200.
HUS1B	CPF	DDRPathway	Cancer Epidemiology and Prevention Biomarkers, 2016, 25(1): 193-200.
PER1	CPF	DDRPathway	Cancer Epidemiology and Prevention Biomarkers, 2016, 25(1): 193-200.
PER2	CPF	DDRPathway	Cancer Epidemiology and Prevention Biomarkers, 2016, 25(1): 193-200.
PER3	CPF	DDRPathway	Cancer Epidemiology and Prevention Biomarkers, 2016, 25(1): 193-200.
RAD1	CPF	DDRPathway	Cancer Epidemiology and Prevention Biomarkers, 2016, 25(1): 193-200.
RAD17	CPF	DDRPathway	Cancer Epidemiology and Prevention Biomarkers, 2016, 25(1): 193-200.
RAD17	CPF	DDRPathway	Cancer Epidemiology and Prevention Biomarkers, 2016, 25(1): 193-200.
RAD9A	CPF	DDRPathway	Cancer Epidemiology and Prevention Biomarkers, 2016, 25(1): 193-200.
RAD9B	CPF	DDRPathway	Cancer Epidemiology and Prevention Biomarkers, 2016, 25(1): 193-200.
RFC2	CPF	DDRPathway	Cancer Epidemiology and Prevention Biomarkers, 2016, 25(1): 193-200.
RFC3	CPF	DDRPathway	Cancer Epidemiology and Prevention Biomarkers, 2016, 25(1): 193-200.
RFC4	CPF	DDRPathway	Cancer Epidemiology and Prevention Biomarkers, 2016, 25(1): 193-200.
RFC5	CPF	DDRPathway	Cancer Epidemiology and Prevention Biomarkers, 2016, 25(1): 193-200.
TIMELESS	CPF	DDRPathway	Cancer Epidemiology and Prevention Biomarkers, 2016, 25(1): 193-200.
TIPIN	CPF	DDRPathway	Cancer Epidemiology and Prevention Biomarkers, 2016, 25(1): 193-200.
TP53	CPF	DDRPathway	Cancer Epidemiology and Prevention Biomarkers, 2016, 25(1): 193-200.
BLM	FA	DDRPathway	Cancer Epidemiology and Prevention Biomarkers, 2016, 25(1): 193-200.
BRCA1	FA	DDRPathway	Cancer Epidemiology and Prevention Biomarkers, 2016, 25(1): 193-200.
BRCA2	FA	DDRPathway	Cancer Epidemiology and Prevention Biomarkers, 2016, 25(1): 193-200.
BRIP1	FA	DDRPathway	Cancer Epidemiology and Prevention Biomarkers, 2016, 25(1): 193-200.
CENPS	FA	DDRPathway	Cancer Epidemiology and Prevention Biomarkers, 2016, 25(1): 193-200.
CENPX	FA	DDRPathway	Cancer Epidemiology and Prevention Biomarkers, 2016, 25(1): 193-200.
FAAP100	FA	DDRPathway	Cancer Epidemiology and Prevention Biomarkers, 2016, 25(1): 193-200.
FAAP24	FA	DDRPathway	Cancer Epidemiology and Prevention Biomarkers, 2016, 25(1): 193-200.
FAN1	FA	DDRPathway	Cancer Epidemiology and Prevention Biomarkers, 2016, 25(1): 193-200.
FAN1	FA	DDRPathway	Cancer Epidemiology and Prevention Biomarkers, 2016, 25(1): 193-200.
FANCA	FA	DDRPathway	Cancer Epidemiology and Prevention Biomarkers, 2016, 25(1): 193-200.
FANCC	FA	DDRPathway	Cancer Epidemiology and Prevention Biomarkers, 2016, 25(1): 193-200.
FANCD2	FA	DDRPathway	Cancer Epidemiology and Prevention Biomarkers, 2016, 25(1): 193-200.
FANCE	FA	DDRPathway	Cancer Epidemiology and Prevention Biomarkers, 2016, 25(1): 193-200.
FANCF	FA	DDRPathway	Cancer Epidemiology and Prevention Biomarkers, 2016, 25(1): 193-200.
FANCG	FA	DDRPathway	Cancer Epidemiology and Prevention Biomarkers, 2016, 25(1): 193-200.
FANCI	FA	DDRPathway	Cancer Epidemiology and Prevention Biomarkers, 2016, 25(1): 193-200.
FANCL	FA	DDRPathway	Cancer Epidemiology and Prevention Biomarkers, 2016, 25(1): 193-200.
FANCM	FA	DDRPathway	Cancer Epidemiology and Prevention Biomarkers, 2016, 25(1): 193-200.
HES1	FA	DDRPathway	Cancer Epidemiology and Prevention Biomarkers, 2016, 25(1): 193-200.
PALB2	FA	DDRPathway	Cancer Epidemiology and Prevention Biomarkers, 2016, 25(1): 193-200.
RAD51	FA	DDRPathway	Cancer Epidemiology and Prevention Biomarkers, 2016, 25(1): 193-200.
RAD51C	FA	DDRPathway	Cancer Epidemiology and Prevention Biomarkers, 2016, 25(1): 193-200.
RMI1	FA	DDRPathway	Cancer Epidemiology and Prevention Biomarkers, 2016, 25(1): 193-200.
RMI2	FA	DDRPathway	Cancer Epidemiology and Prevention Biomarkers, 2016, 25(1): 193-200.
TELO2	FA	DDRPathway	Cancer Epidemiology and Prevention Biomarkers, 2016, 25(1): 193-200.
TOP3A	FA	DDRPathway	Cancer Epidemiology and Prevention Biomarkers, 2016, 25(1): 193-200.
TOP3A	FA	DDRPathway	Cancer Epidemiology and Prevention Biomarkers, 2016, 25(1): 193-200.
TOP3B	FA	DDRPathway	Cancer Epidemiology and Prevention Biomarkers, 2016, 25(1): 193-200.
UBE2T	FA	DDRPathway	Cancer Epidemiology and Prevention Biomarkers, 2016, 25(1): 193-200.
USP1	FA	DDRPathway	Cancer Epidemiology and Prevention Biomarkers, 2016, 25(1): 193-200.
WDR48	FA	DDRPathway	Cancer Epidemiology and Prevention Biomarkers, 2016, 25(1): 193-200.
BLM	HRR	DDRPathway	Cancer Epidemiology and Prevention Biomarkers, 2016, 25(1): 193-200.
BRCA1	HRR	DDRPathway	Cancer Epidemiology and Prevention Biomarkers, 2016, 25(1): 193-200.
BRCA2	HRR	DDRPathway	Cancer Epidemiology and Prevention Biomarkers, 2016, 25(1): 193-200.
DMC1	HRR	DDRPathway	Cancer Epidemiology and Prevention Biomarkers, 2016, 25(1): 193-200.
EME1	HRR	DDRPathway	Cancer Epidemiology and Prevention Biomarkers, 2016, 25(1): 193-200.
EME2	HRR	DDRPathway	Cancer Epidemiology and Prevention Biomarkers, 2016, 25(1): 193-200.
GEN1	HRR	DDRPathway	Cancer Epidemiology and Prevention Biomarkers, 2016, 25(1): 193-200.
HFM1	HRR	DDRPathway	Cancer Epidemiology and Prevention Biomarkers, 2016, 25(1): 193-200.
MRE11	HRR	DDRPathway	Cancer Epidemiology and Prevention Biomarkers, 2016, 25(1): 193-200.
MUS81	HRR	DDRPathway	Cancer Epidemiology and Prevention Biomarkers, 2016, 25(1): 193-200.
NBN	HRR	DDRPathway	Cancer Epidemiology and Prevention Biomarkers, 2016, 25(1): 193-200.
PPP4C	HRR	DDRPathway	Cancer Epidemiology and Prevention Biomarkers, 2016, 25(1): 193-200.
PPP4R1	HRR	DDRPathway	Cancer Epidemiology and Prevention Biomarkers, 2016, 25(1): 193-200.
PPP4R2	HRR	DDRPathway	Cancer Epidemiology and Prevention Biomarkers, 2016, 25(1): 193-200.
PPP4R3A	HRR	DDRPathway	Cancer Epidemiology and Prevention Biomarkers, 2016, 25(1): 193-200.
PPP4R3B	HRR	DDRPathway	Cancer Epidemiology and Prevention Biomarkers, 2016, 25(1): 193-200.
PPP4R4	HRR	DDRPathway	Cancer Epidemiology and Prevention Biomarkers, 2016, 25(1): 193-200.
PPP4R4	HRR	DDRPathway	Cancer Epidemiology and Prevention Biomarkers, 2016, 25(1): 193-200.
RAD50	HRR	DDRPathway	Cancer Epidemiology and Prevention Biomarkers, 2016, 25(1): 193-200.
RAD51	HRR	DDRPathway	Cancer Epidemiology and Prevention Biomarkers, 2016, 25(1): 193-200.
RAD51B	HRR	DDRPathway	Cancer Epidemiology and Prevention Biomarkers, 2016, 25(1): 193-200.
RAD51C	HRR	DDRPathway	Cancer Epidemiology and Prevention Biomarkers, 2016, 25(1): 193-200.
RAD51D	HRR	DDRPathway	Cancer Epidemiology and Prevention Biomarkers, 2016, 25(1): 193-200.
RAD52	HRR	DDRPathway	Cancer Epidemiology and Prevention Biomarkers, 2016, 25(1): 193-200.
RAD54B	HRR	DDRPathway	Cancer Epidemiology and Prevention Biomarkers, 2016, 25(1): 193-200.
RAD54B	HRR	DDRPathway	Cancer Epidemiology and Prevention Biomarkers, 2016, 25(1): 193-200.
RAD54L	HRR	DDRPathway	Cancer Epidemiology and Prevention Biomarkers, 2016, 25(1): 193-200.
RAD54L2	HRR	DDRPathway	Cancer Epidemiology and Prevention Biomarkers, 2016, 25(1): 193-200.
RDM1	HRR	DDRPathway	Cancer Epidemiology and Prevention Biomarkers, 2016, 25(1): 193-200.
RDM1	HRR	DDRPathway	Cancer Epidemiology and Prevention Biomarkers, 2016, 25(1): 193-200.
RECQL	HRR	DDRPathway	Cancer Epidemiology and Prevention Biomarkers, 2016, 25(1): 193-200.
RECQL4	HRR	DDRPathway	Cancer Epidemiology and Prevention Biomarkers, 2016, 25(1): 193-200.
RECQL5	HRR	DDRPathway	Cancer Epidemiology and Prevention Biomarkers, 2016, 25(1): 193-200.
RMI1	HRR	DDRPathway	Cancer Epidemiology and Prevention Biomarkers, 2016, 25(1): 193-200.
RMI2	HRR	DDRPathway	Cancer Epidemiology and Prevention Biomarkers, 2016, 25(1): 193-200.
RPA1	HRR	DDRPathway	Cancer Epidemiology and Prevention Biomarkers, 2016, 25(1): 193-200.
RPA2	HRR	DDRPathway	Cancer Epidemiology and Prevention Biomarkers, 2016, 25(1): 193-200.
RPA3	HRR	DDRPathway	Cancer Epidemiology and Prevention Biomarkers, 2016, 25(1): 193-200.
SEM1	HRR	DDRPathway	Cancer Epidemiology and Prevention Biomarkers, 2016, 25(1): 193-200.
SLX1A	HRR	DDRPathway	Cancer Epidemiology and Prevention Biomarkers, 2016, 25(1): 193-200.
SLX4	HRR	DDRPathway	Cancer Epidemiology and Prevention Biomarkers, 2016, 25(1): 193-200.
SPO11	HRR	DDRPathway	Cancer Epidemiology and Prevention Biomarkers, 2016, 25(1): 193-200.
TOP3A	HRR	DDRPathway	Cancer Epidemiology and Prevention Biomarkers, 2016, 25(1): 193-200.
TOP3A	HRR	DDRPathway	Cancer Epidemiology and Prevention Biomarkers, 2016, 25(1): 193-200.
TOP3B	HRR	DDRPathway	Cancer Epidemiology and Prevention Biomarkers, 2016, 25(1): 193-200.
WRN	HRR	DDRPathway	Cancer Epidemiology and Prevention Biomarkers, 2016, 25(1): 193-200.
XRCC2	HRR	DDRPathway	Cancer Epidemiology and Prevention Biomarkers, 2016, 25(1): 193-200.
XRCC3	HRR	DDRPathway	Cancer Epidemiology and Prevention Biomarkers, 2016, 25(1): 193-200.
EXO1	MMR	DDRPathway	Cancer Epidemiology and Prevention Biomarkers, 2016, 25(1): 193-200.
HMGB1	MMR	DDRPathway	Cancer Epidemiology and Prevention Biomarkers, 2016, 25(1): 193-200.
LIG1	MMR	DDRPathway	Cancer Epidemiology and Prevention Biomarkers, 2016, 25(1): 193-200.
MLH1	MMR	DDRPathway	Cancer Epidemiology and Prevention Biomarkers, 2016, 25(1): 193-200.
MLH3	MMR	DDRPathway	Cancer Epidemiology and Prevention Biomarkers, 2016, 25(1): 193-200.
MSH2	MMR	DDRPathway	Cancer Epidemiology and Prevention Biomarkers, 2016, 25(1): 193-200.
MSH3	MMR	DDRPathway	Cancer Epidemiology and Prevention Biomarkers, 2016, 25(1): 193-200.
MSH4	MMR	DDRPathway	Cancer Epidemiology and Prevention Biomarkers, 2016, 25(1): 193-200.
MSH5	MMR	DDRPathway	Cancer Epidemiology and Prevention Biomarkers, 2016, 25(1): 193-200.
MSH5	MMR	DDRPathway	Cancer Epidemiology and Prevention Biomarkers, 2016, 25(1): 193-200.
MSH5	MMR	DDRPathway	Cancer Epidemiology and Prevention Biomarkers, 2016, 25(1): 193-200.
MSH5	MMR	DDRPathway	Cancer Epidemiology and Prevention Biomarkers, 2016, 25(1): 193-200.
MSH5	MMR	DDRPathway	Cancer Epidemiology and Prevention Biomarkers, 2016, 25(1): 193-200.
MSH5	MMR	DDRPathway	Cancer Epidemiology and Prevention Biomarkers, 2016, 25(1): 193-200.
MSH5	MMR	DDRPathway	Cancer Epidemiology and Prevention Biomarkers, 2016, 25(1): 193-200.
MSH5	MMR	DDRPathway	Cancer Epidemiology and Prevention Biomarkers, 2016, 25(1): 193-200.
MSH6	MMR	DDRPathway	Cancer Epidemiology and Prevention Biomarkers, 2016, 25(1): 193-200.
PCNA	MMR	DDRPathway	Cancer Epidemiology and Prevention Biomarkers, 2016, 25(1): 193-200.
PMS1	MMR	DDRPathway	Cancer Epidemiology and Prevention Biomarkers, 2016, 25(1): 193-200.
PMS2	MMR	DDRPathway	Cancer Epidemiology and Prevention Biomarkers, 2016, 25(1): 193-200.
POLD1	MMR	DDRPathway	Cancer Epidemiology and Prevention Biomarkers, 2016, 25(1): 193-200.
POLD2	MMR	DDRPathway	Cancer Epidemiology and Prevention Biomarkers, 2016, 25(1): 193-200.
POLD3	MMR	DDRPathway	Cancer Epidemiology and Prevention Biomarkers, 2016, 25(1): 193-200.
POLD4	MMR	DDRPathway	Cancer Epidemiology and Prevention Biomarkers, 2016, 25(1): 193-200.
RFC1	MMR	DDRPathway	Cancer Epidemiology and Prevention Biomarkers, 2016, 25(1): 193-200.
RFC2	MMR	DDRPathway	Cancer Epidemiology and Prevention Biomarkers, 2016, 25(1): 193-200.
RFC3	MMR	DDRPathway	Cancer Epidemiology and Prevention Biomarkers, 2016, 25(1): 193-200.
RFC4	MMR	DDRPathway	Cancer Epidemiology and Prevention Biomarkers, 2016, 25(1): 193-200.
RFC5	MMR	DDRPathway	Cancer Epidemiology and Prevention Biomarkers, 2016, 25(1): 193-200.
RPA1	MMR	DDRPathway	Cancer Epidemiology and Prevention Biomarkers, 2016, 25(1): 193-200.
RPA2	MMR	DDRPathway	Cancer Epidemiology and Prevention Biomarkers, 2016, 25(1): 193-200.
RPA3	MMR	DDRPathway	Cancer Epidemiology and Prevention Biomarkers, 2016, 25(1): 193-200.
BIVM-ERCC5	NER	DDRPathway	Cancer Epidemiology and Prevention Biomarkers, 2016, 25(1): 193-200.
CCNH	NER	DDRPathway	Cancer Epidemiology and Prevention Biomarkers, 2016, 25(1): 193-200.
CDK7	NER	DDRPathway	Cancer Epidemiology and Prevention Biomarkers, 2016, 25(1): 193-200.
CDK7	NER	DDRPathway	Cancer Epidemiology and Prevention Biomarkers, 2016, 25(1): 193-200.
CUL3	NER	DDRPathway	Cancer Epidemiology and Prevention Biomarkers, 2016, 25(1): 193-200.
CUL4A	NER	DDRPathway	Cancer Epidemiology and Prevention Biomarkers, 2016, 25(1): 193-200.
CUL5	NER	DDRPathway	Cancer Epidemiology and Prevention Biomarkers, 2016, 25(1): 193-200.
DDB1	NER	DDRPathway	Cancer Epidemiology and Prevention Biomarkers, 2016, 25(1): 193-200.
DDB2	NER	DDRPathway	Cancer Epidemiology and Prevention Biomarkers, 2016, 25(1): 193-200.
ELOA	NER	DDRPathway	Cancer Epidemiology and Prevention Biomarkers, 2016, 25(1): 193-200.
ELOA2	NER	DDRPathway	Cancer Epidemiology and Prevention Biomarkers, 2016, 25(1): 193-200.
ELOA3B	NER	DDRPathway	Cancer Epidemiology and Prevention Biomarkers, 2016, 25(1): 193-200.
ELOB	NER	DDRPathway	Cancer Epidemiology and Prevention Biomarkers, 2016, 25(1): 193-200.
ELOC	NER	DDRPathway	Cancer Epidemiology and Prevention Biomarkers, 2016, 25(1): 193-200.
ERCC1	NER	DDRPathway	Cancer Epidemiology and Prevention Biomarkers, 2016, 25(1): 193-200.
ERCC2	NER	DDRPathway	Cancer Epidemiology and Prevention Biomarkers, 2016, 25(1): 193-200.
ERCC3	NER	DDRPathway	Cancer Epidemiology and Prevention Biomarkers, 2016, 25(1): 193-200.
ERCC4	NER	DDRPathway	Cancer Epidemiology and Prevention Biomarkers, 2016, 25(1): 193-200.
ERCC6	NER	DDRPathway	Cancer Epidemiology and Prevention Biomarkers, 2016, 25(1): 193-200.
ERCC8	NER	DDRPathway	Cancer Epidemiology and Prevention Biomarkers, 2016, 25(1): 193-200.
GTF2H1	NER	DDRPathway	Cancer Epidemiology and Prevention Biomarkers, 2016, 25(1): 193-200.
GTF2H1	NER	DDRPathway	Cancer Epidemiology and Prevention Biomarkers, 2016, 25(1): 193-200.
GTF2H3	NER	DDRPathway	Cancer Epidemiology and Prevention Biomarkers, 2016, 25(1): 193-200.
GTF2H4	NER	DDRPathway	Cancer Epidemiology and Prevention Biomarkers, 2016, 25(1): 193-200.
GTF2H4	NER	DDRPathway	Cancer Epidemiology and Prevention Biomarkers, 2016, 25(1): 193-200.
GTF2H4	NER	DDRPathway	Cancer Epidemiology and Prevention Biomarkers, 2016, 25(1): 193-200.
GTF2H4	NER	DDRPathway	Cancer Epidemiology and Prevention Biomarkers, 2016, 25(1): 193-200.
GTF2H4	NER	DDRPathway	Cancer Epidemiology and Prevention Biomarkers, 2016, 25(1): 193-200.
GTF2H4	NER	DDRPathway	Cancer Epidemiology and Prevention Biomarkers, 2016, 25(1): 193-200.
GTF2H5	NER	DDRPathway	Cancer Epidemiology and Prevention Biomarkers, 2016, 25(1): 193-200.
LIG1	NER	DDRPathway	Cancer Epidemiology and Prevention Biomarkers, 2016, 25(1): 193-200.
MMS19	NER	DDRPathway	Cancer Epidemiology and Prevention Biomarkers, 2016, 25(1): 193-200.
MNAT1	NER	DDRPathway	Cancer Epidemiology and Prevention Biomarkers, 2016, 25(1): 193-200.
POLR2A	NER	DDRPathway	Cancer Epidemiology and Prevention Biomarkers, 2016, 25(1): 193-200.
POLR2A	NER	DDRPathway	Cancer Epidemiology and Prevention Biomarkers, 2016, 25(1): 193-200.
POLR2B	NER	DDRPathway	Cancer Epidemiology and Prevention Biomarkers, 2016, 25(1): 193-200.
POLR2C	NER	DDRPathway	Cancer Epidemiology and Prevention Biomarkers, 2016, 25(1): 193-200.
POLR2D	NER	DDRPathway	Cancer Epidemiology and Prevention Biomarkers, 2016, 25(1): 193-200.
POLR2E	NER	DDRPathway	Cancer Epidemiology and Prevention Biomarkers, 2016, 25(1): 193-200.
POLR2F	NER	DDRPathway	Cancer Epidemiology and Prevention Biomarkers, 2016, 25(1): 193-200.
POLR2G	NER	DDRPathway	Cancer Epidemiology and Prevention Biomarkers, 2016, 25(1): 193-200.
POLR2H	NER	DDRPathway	Cancer Epidemiology and Prevention Biomarkers, 2016, 25(1): 193-200.
POLR2I	NER	DDRPathway	Cancer Epidemiology and Prevention Biomarkers, 2016, 25(1): 193-200.
POLR2J	NER	DDRPathway	Cancer Epidemiology and Prevention Biomarkers, 2016, 25(1): 193-200.
POLR2J2	NER	DDRPathway	Cancer Epidemiology and Prevention Biomarkers, 2016, 25(1): 193-200.
POLR2J2	NER	DDRPathway	Cancer Epidemiology and Prevention Biomarkers, 2016, 25(1): 193-200.
POLR2K	NER	DDRPathway	Cancer Epidemiology and Prevention Biomarkers, 2016, 25(1): 193-200.
POLR2L	NER	DDRPathway	Cancer Epidemiology and Prevention Biomarkers, 2016, 25(1): 193-200.
RAD23A	NER	DDRPathway	Cancer Epidemiology and Prevention Biomarkers, 2016, 25(1): 193-200.
RAD23B	NER	DDRPathway	Cancer Epidemiology and Prevention Biomarkers, 2016, 25(1): 193-200.
RBX1	NER	DDRPathway	Cancer Epidemiology and Prevention Biomarkers, 2016, 25(1): 193-200.
RPA1	NER	DDRPathway	Cancer Epidemiology and Prevention Biomarkers, 2016, 25(1): 193-200.
RPA2	NER	DDRPathway	Cancer Epidemiology and Prevention Biomarkers, 2016, 25(1): 193-200.
RPA3	NER	DDRPathway	Cancer Epidemiology and Prevention Biomarkers, 2016, 25(1): 193-200.
XPA	NER	DDRPathway	Cancer Epidemiology and Prevention Biomarkers, 2016, 25(1): 193-200.
XPC	NER	DDRPathway	Cancer Epidemiology and Prevention Biomarkers, 2016, 25(1): 193-200.
APLF	NHEJ	DDRPathway	Cancer Epidemiology and Prevention Biomarkers, 2016, 25(1): 193-200.
APTX	NHEJ	DDRPathway	Cancer Epidemiology and Prevention Biomarkers, 2016, 25(1): 193-200.
DCLRE1C	NHEJ	DDRPathway	Cancer Epidemiology and Prevention Biomarkers, 2016, 25(1): 193-200.
DNTT	NHEJ	DDRPathway	Cancer Epidemiology and Prevention Biomarkers, 2016, 25(1): 193-200.
LIG4	NHEJ	DDRPathway	Cancer Epidemiology and Prevention Biomarkers, 2016, 25(1): 193-200.
MRE11A	NHEJ	DDRPathway	Cancer Epidemiology and Prevention Biomarkers, 2016, 25(1): 193-200.
NHEJ1	NHEJ	DDRPathway	Cancer Epidemiology and Prevention Biomarkers, 2016, 25(1): 193-200.
POLB	NHEJ	DDRPathway	Cancer Epidemiology and Prevention Biomarkers, 2016, 25(1): 193-200.
POLL	NHEJ	DDRPathway	Cancer Epidemiology and Prevention Biomarkers, 2016, 25(1): 193-200.
POLM	NHEJ	DDRPathway	Cancer Epidemiology and Prevention Biomarkers, 2016, 25(1): 193-200.
PRKDC	NHEJ	DDRPathway	Cancer Epidemiology and Prevention Biomarkers, 2016, 25(1): 193-200.
RAD50	NHEJ	DDRPathway	Cancer Epidemiology and Prevention Biomarkers, 2016, 25(1): 193-200.
XRCC4	NHEJ	DDRPathway	Cancer Epidemiology and Prevention Biomarkers, 2016, 25(1): 193-200.
XRCC5	NHEJ	DDRPathway	Cancer Epidemiology and Prevention Biomarkers, 2016, 25(1): 193-200.
XRCC6	NHEJ	DDRPathway	Cancer Epidemiology and Prevention Biomarkers, 2016, 25(1): 193-200.
HLTF	TLS	DDRPathway	Cancer Epidemiology and Prevention Biomarkers, 2016, 25(1): 193-200.
POLH	TLS	DDRPathway	Cancer Epidemiology and Prevention Biomarkers, 2016, 25(1): 193-200.
POLI	TLS	DDRPathway	Cancer Epidemiology and Prevention Biomarkers, 2016, 25(1): 193-200.
POLK	TLS	DDRPathway	Cancer Epidemiology and Prevention Biomarkers, 2016, 25(1): 193-200.
POLN	TLS	DDRPathway	Cancer Epidemiology and Prevention Biomarkers, 2016, 25(1): 193-200.
RAD18	TLS	DDRPathway	Cancer Epidemiology and Prevention Biomarkers, 2016, 25(1): 193-200.
REV1	TLS	DDRPathway	Cancer Epidemiology and Prevention Biomarkers, 2016, 25(1): 193-200.
REV3L	TLS	DDRPathway	Cancer Epidemiology and Prevention Biomarkers, 2016, 25(1): 193-200.
TMEM189	TLS	DDRPathway	Cancer Epidemiology and Prevention Biomarkers, 2016, 25(1): 193-200.
UBE2B	TLS	DDRPathway	Cancer Epidemiology and Prevention Biomarkers, 2016, 25(1): 193-200.
UBE2N	TLS	DDRPathway	Cancer Epidemiology and Prevention Biomarkers, 2016, 25(1): 193-200.
UBE2V1	TLS	DDRPathway	Cancer Epidemiology and Prevention Biomarkers, 2016, 25(1): 193-200.
UBE2V2	TLS	DDRPathway	Cancer Epidemiology and Prevention Biomarkers, 2016, 25(1): 193-200.
References:
Co-mutations in DNA damage response pathways serve as potential biomarkers for immune checkpoint blockade. (2018)
Oncogenic Signaling Pathways in The Cancer Genome Atlas
